# Supplementary material for: Genetic Analysis of Lodging Resistance in 1892S Based on the T2T Genome: Providing a Genetic Approach for the Improvement of Two-Line Hybrid Rice Varieties
Source: Plants (Basel). 2025 Jun 18;14(12):1873. doi: 10.3390/plants14121873 (PMC12197197; doi:10.3390/plants14121873)
Supplement: Supplementary file 1 [file plants-14-01873-s001.zip]

Archive with 8 entries (8 files):
- Supplemental File S1.pdf
- Supplemental File S2.pdf
- Supplemental File S3.pdf
- Supplemental File S4.pdf
- Supplemental File S5.pdf
- Supplemental File S6.pdf
- Supplemental File S7.pdf
- Supplemental File S8.pdf
